# Supplementary material for: The Effect of Semaglutide on Blood Pressure in Patients without Diabetes: A Systematic Review and Meta-Analysis
Source: J Clin Med. 2023 Jan 18;12(3):772. doi: 10.3390/jcm12030772 (PMC9917722; doi:10.3390/jcm12030772)
Supplement: Supplementary file 1 [file jcm-12-00772-s001.zip]

Archive with 1 entries (1 files):
- jcm-2122074-supplementary.pdf
